# Supplementary material for: Robustness analysis on interspecies interaction network for iron and glucose competition between Candida albicans and zebrafish during infection
Source: BMC Syst Biol. 2014 Dec 12;8(Suppl 5):S6. doi: 10.1186/1752-0509-8-S5-S6 (PMC4305985; doi:10.1186/1752-0509-8-S5-S6)
Supplement: Additional file 1 — GO annotations of top 10 hub proteins ranked by degree in glucose and iron PPIN for adhesion, invasion and damage stage. [file 1752-0509-8-S5-S6-S1.xlsx]

## Sheet: Sheet1
Iron adhesion stage			Glucose adhesion stage
Rank	C. albicans protein	GO annotation	Rank	C. albicans protein	GO annotation
1	rbt4	pathognesis	1	rim20	morphological trnasition
2	fre10	reductase activity	2	gpa2	sensing of glucose
3	ppt1	protein dephosphorylation	3	ino1	inositol biosynthetic process
4	nag3	pathogenesis	4	gsc1	cellular response to drug
5	tup1	cell-cell adhesion	5	cdc19	cellular response to starvation
6	sod2	reacitve oxygen species metabolic process	6	fba1	induction by symbiont of host defense response
7	mnn2	high-affinity iron ion transport	7	tps1	hyphal formation
8	hap43	iron assimilation	8	snf1	cell adhesion
9	asc1	cell adhesion	9	gpr1	cellular response to starvation
10	ccc2	copper ion transport	10	itr1	glucose transport
Rank	zebrafish protein	GO annotation	Rank	zebrafish protein	GO annotation
1	sod1	oxidation-reduction process	1	dbh	immunity
2	ncf1	defense resonse to fungus	2	edn1	glucose transport
3	hmox1	oxidation-reduction process	3	egr1	metal ion binding
4	bcl2	apoptosis	4	gpia	humoral imuune response
5	alas2	heme biosynthetic process	5	hif1ab	inflammatory response
6	atp6v1h	retina deveolpment in camera-type eye	6	ins	glucose transport/T cell activation
7	calrl2	endoplasmic reticulum	7	slc11a2	hemoglobin biosynthetic process
8	cyba	heme binding	8	slc7a6	amino acid transport
9	ercc2	hydrolase activity	9	angpt2	angiogenesis
10	glrx5	elctron carrier activity	10	arg2	hydrolase activity
Iron invasion stage			Glucose invasion stage
Rank	C. albicans protein	GO annotation	Rank	C. albicans protein	GO annotation
1	hmx1	iron ion homeostasis	1	fba1	induction by symbiont of host defense response
2	tup1	regulation of filamentous growth	2	gpr1	cellular response to starvation
3	nag3	pathogenesis	3	cek1	filamentous growth
4	ftr1	high-iron affinity permease	4	gsc1	cellular response to drug
5	sod2	reacitve oxygen species metabolic process	5	itr1	glucose transport
6	ppt1	cellular protein modification process	6	orf19.6739	unknown
7	vps28	cellular response to neutral pH	7	orf19.7670	hydrogen transport
8	cyr1	hyphae formation	8	cdc24	hyphal growth/ pathogenicity
9	tpk1	hyphae formation	9	spt3	filamentous growth
10	efg1	hyphal formation and filamentous growth	10	snf1	cell adhesion
Rank	zebrafish protein	GO annotation	Rank	zebrafish protein	GO annotation
1	bcl2	apoptosis	1	slc11a2	hemoglobin biosynthetic process
2	slc11a2	hemoglobin biosynthetic process	2	src	cell adhesion
3	ncf1	defense resonse to fungus	3	hif1ab	inflammatory response
4	calrl2	endoplasmic reticulum	4	arg2	hydrolase activity
5	cybb	heme binding	5	dbh	immunity
6	fech	heme biosynthetic process	6	gpia	humoral imuune response
7	hamp1	defense response to bacterium	7	onecutl	regulation of transcription, DNA-dependent
8	jak2b	protein phosphorylation	8	pgm3	hemopoiesis
9	nos2b	defense resonse to bacterium	9	thbs1	immune response
10	slc25a37	hemopoiesis	10	angpt2	angiogenesis
Iron damage stage			Glucose damage stage
Rank	C. albicans protein	GO annotation	Rank	C. albicans protein	GO annotation
1	efg1	hyphal formation and filamentous growth	1	cdc24	hyphal growth/ pathogenicity
2	yhb1	filamentous growth	2	cdc19	cellular response to starvation
3	nag3	pathogenesis	3	tpk2	virulence and filamentous growth
4	tup1	regulation of filamentous growth	4	gsc1	cellular response to drug
5	hem3	pathogenesis	5	fbp1	gluconeogenesis
6	cph1	filamentous growth and pathogenesis	6	fba1	induction by symbiont of host defense response
7	rbt4	pathognesis	7	tps1	hyphal formation
8	bud2	hyphal growth	8	rim8	filamentous growth
9	als3	cell adhesion	9	orf19.7670	hydrogen transport
10	mig1	carbon utilization	10	hxk1	filamentous growth
Rank	zebrafish protein	GO annotation	Rank	zebrafish protein	GO annotation
1	alas2	heme biosynthetic process	1	foxo3a	insulin receptor signaling pathway
2	atp6v1h	retina deveolpment in camera-type eye	2	edn1	glucose transport
3	atp7a	copper ion transport	3	hdac4	neural crest cell migration
4	ba2	heme binding	4	ptenb	blood vessel development
5	bcl2	apoptosis	5	pparg	metal ion binding
6	calrl2	endoplasmic reticulum	6	angpt2	angiogenesis
7	cyba	heme binding	7	bpgm	metabolic process
8	cybb	heme binding	8	cyba	heme binding
9	ercc2	hydrolase activity	9	dbh	immunity
10	fech	heme biosynthetic process	10	egr1	metal ion binding
