# Supplementary material for: Robustness analysis on interspecies interaction network for iron and glucose competition between Candida albicans and zebrafish during infection
Source: BMC Syst Biol. 2014 Dec 12;8(Suppl 5):S6. doi: 10.1186/1752-0509-8-S5-S6 (PMC4305985; doi:10.1186/1752-0509-8-S5-S6)
Supplement: Additional file 2 — Provides the figure files used in the draft. [file 1752-0509-8-S5-S6-S2.zip]

Archive with 39 entries (36 files):
- Additional file 1/
- Additional file 1/.DS_Store
- __MACOSX/
- __MACOSX/Additional file 1/
- __MACOSX/Additional file 1/._.DS_Store
- Additional file 1/Figure 1.png
- __MACOSX/Additional file 1/._Figure 1.png
- Additional file 1/Figure 10.png
- __MACOSX/Additional file 1/._Figure 10.png
- Additional file 1/Figure 11.png
- __MACOSX/Additional file 1/._Figure 11.png
- Additional file 1/Figure 12.png
- __MACOSX/Additional file 1/._Figure 12.png
- Additional file 1/Figure 13.png
- __MACOSX/Additional file 1/._Figure 13.png
- Additional file 1/Figure 14.png
- __MACOSX/Additional file 1/._Figure 14.png
- Additional file 1/Figure 15.png
- __MACOSX/Additional file 1/._Figure 15.png
- Additional file 1/Figure 16.png
- __MACOSX/Additional file 1/._Figure 16.png
- Additional file 1/Figure 17.png
- __MACOSX/Additional file 1/._Figure 17.png
- Additional file 1/Figure 2.png
- __MACOSX/Additional file 1/._Figure 2.png
- Additional file 1/Figure 3.png
- __MACOSX/Additional file 1/._Figure 3.png
- Additional file 1/Figure 4.png
- __MACOSX/Additional file 1/._Figure 4.png
- Additional file 1/Figure 5.png
- __MACOSX/Additional file 1/._Figure 5.png
- Additional file 1/Figure 6.png
- __MACOSX/Additional file 1/._Figure 6.png
- Additional file 1/Figure 7.png
- __MACOSX/Additional file 1/._Figure 7.png
- Additional file 1/Figure 8.png
- __MACOSX/Additional file 1/._Figure 8.png
- Additional file 1/Figure 9.png
- __MACOSX/Additional file 1/._Figure 9.png
