# Supplementary material for: Robustness analysis on interspecies interaction network for iron and glucose competition between Candida albicans and zebrafish during infection
Source: BMC Syst Biol. 2014 Dec 12;8(Suppl 5):S6. doi: 10.1186/1752-0509-8-S5-S6 (PMC4305985; doi:10.1186/1752-0509-8-S5-S6)
Supplement: Additional file 3 — The glucose and iron protein-protein interaction network (PPIN) for the adhesion, invasion and damage stage. [file 1752-0509-8-S5-S6-S3.zip]

Archive with 15 entries (12 files):
- S1/
- S1/Host-pathogen_interspecies_interaction_netowkr_glucose_adhesion.xls
- __MACOSX/
- __MACOSX/S1/
- __MACOSX/S1/._Host-pathogen_interspecies_interaction_netowkr_glucose_adhesion.xls
- S1/Host-pathogen_interspecies_interaction_netowkr_glucose_damage.xls
- __MACOSX/S1/._Host-pathogen_interspecies_interaction_netowkr_glucose_damage.xls
- S1/Host-pathogen_interspecies_interaction_netowkr_glucose_invasion.xls
- __MACOSX/S1/._Host-pathogen_interspecies_interaction_netowkr_glucose_invasion.xls
- S1/Host-pathogen_interspecies_interaction_netowkr_iron_adhesion.xls
- __MACOSX/S1/._Host-pathogen_interspecies_interaction_netowkr_iron_adhesion.xls
- S1/Host-pathogen_interspecies_interaction_netowkr_iron_damage.xls
- __MACOSX/S1/._Host-pathogen_interspecies_interaction_netowkr_iron_damage.xls
- S1/Host-pathogen_interspecies_interaction_netowkr_iron_invasion.xls
- __MACOSX/S1/._Host-pathogen_interspecies_interaction_netowkr_iron_invasion.xls
