# Supplementary material for: Robustness analysis on interspecies interaction network for iron and glucose competition between Candida albicans and zebrafish during infection
Source: BMC Syst Biol. 2014 Dec 12;8(Suppl 5):S6. doi: 10.1186/1752-0509-8-S5-S6 (PMC4305985; doi:10.1186/1752-0509-8-S5-S6)
Supplement: Additional file 3 — The glucose and iron protein-protein interaction network (PPIN) for the adhesion, invasion and damage stage. [file 1752-0509-8-S5-S6-S3.zip › S1/Host-pathogen_interspecies_interaction_netowkr_glucose_adhesion.xls]

## Sheet: Sheet1
angpt2	GSC1	0.000243792
angpt2	ASC1	-0.0163343
angpt2	TPS2	0.0400768
angpt2	HSL1	0.0540889
angpt2	orf19.6739	0.055232
angpt2	RIM20	0.00365006
arg2	GSC1	-0.000834679
arg2	ITR1	-0.00055933
arg2	ASC1	0.0540889
arg2	orf19.7670	0.00974604
arg2	RIM20	0.055232
arg2	CEK1	0.0116551
bad	CDC24	-0.101086
bad	TPK2	-0.0010665
bad	ITR1	0.179736
bad	HSL1	-0.0163343
bad	CDC14	-0.00055933
bad	orf19.7670	-0.00260837
bad	RIM20	0.00283003
bad	bcl2	-0.101086
bad	bcl2l10	0.0535757
bad	s100a10a	0.0208221
bad	ywhaqa	0.179736
bpgm	HXK1	0.00977645
bpgm	RIM8	0.0104121
bpgm	SNF1	0.0101903
bpgm	HSL1	0.00500839
bpgm	RIM20	0.0048422
bpgm	CEK1	-0.000558547
cyba	CDC24	0.00977645
cyba	GPR1	0.00277561
cyba	SNF1	-0.00315408
cyba	ITR1	0.00222891
cyba	HGT4	0.0101903
cyba	ASC1	-0.0212492
dbh	CDC19	-0.000558547
dbh	FBA1	-0.00654577
dbh	TPS1	-0.00239008
dbh	SNF1	0.00977645
dbh	HGT4	0.00156386
dbh	CST20	0.000357214
dbh	CEK1	0.0107443
edn1	CDC24	0.00222891
edn1	HGT4	-0.00312607
edn1	FBP1	-0.0864194
edn1	CDC14	0.00295049
edn1	RIM20	-0.194003
edn1	CNH1	0.096881
edn1	INO1	0.0167412
edn1	bat3	-0.00250368
edn1	cops6	-0.127416
egr1	FBA1	0.0400045
egr1	SNF1	-0.0864194
egr1	ASC1	0.0544513
egr1	RIM20	0.00295049
egr1	CNH1	0.0397271
egr1	INO1	0.096881
egr1	cebpb	0.185638
egr1	pitx1	-0.00250368
fgf21	FBA1	0.0709535
fgf21	GPR1	0.0400045
fgf21	SNF1	0.263238
fgf21	orf19.6739	0.0544513
fgf21	RIM20	0.0303828
fgf21	CEK1	0.096881
foxo3a	FBA1	0.0195789
foxo3a	TPS1	0.0040054
foxo3a	GPA2	0.0368997
foxo3a	ITR1	0.0571223
foxo3a	CST20	0.152244
foxo3a	HSL1	0.0023088
foxo3a	RIM20	0.00134212
foxo3a	ENSDART00000061514	0.0355512
foxo3a	fkbp4	0.0412862
foxo3a	ywhah	-0.000536565
gpia	HXK1	0.0469862
gpia	GSC1	0.00355279
gpia	TPS1	-0.00290898
gpia	ITR1	0.00857726
gpia	HGT4	0.00399455
gpia	ASC1	0.0355512
gpia	RIM20	0.00304951
gpib	GSC1	0.0412862
gpib	RIM8	-0.000536565
gpib	TPS2	0.000561276
gpib	CDC14	-0.0100109
gpib	RIM20	0.0469862
gpib	CNH1	0.00191857
hdac4	GSC1	-0.000946127
hdac4	GPA2	0.00857726
hdac4	FBP1	0.0355512
hdac4	CDC14	1.1e-05
hdac4	orf19.7670	0.000381777
hdac4	RIM20	0.0016278
hdac4	INO1	0.000887432
hdac4	atf2l	0.000769357
hdac4	cbx5	0.00281041
hdac4	cdk5	-0.000173385
hdac4	gata1a	0.000155242
hdac4	hdac3	0.000322088
hdac4	hdac4	4.12e-05
hdac4	hif1aa	0.000887432
hdac4	mapk1	0.000509393
hdac4	mapk3	0.00103151
hdac4	mef2a	0.00145743
hdac4	ncor1	0.000605796
hdac4	nr2c1	-0.000173385
hdac4	runx2a	1.72e-05
hdac4	ywhae1	0.00124581
hif1ab	HXK1	4.12e-05
hif1ab	SPT3	0.0016278
hif1ab	RIM8	-0.00069306
hif1ab	GPA2	0.00103151
hif1ab	ITR1	-8.91e-06
hif1ab	HGT4	8.5e-05
hif1ab	ASC1	-0.000173385
hprt1	GPR1	-0.00457336
hprt1	GPA2	-0.084404
hprt1	ASC1	-0.0124476
hprt1	RIM20	-0.125881
hprt1	INO1	0.704653
hprt1	si:rp71-45k5.3	-0.299254
ins	CDC19	-0.084404
ins	FBA1	-0.143068
ins	GSC1	0.704653
ins	SPT3	-0.0926599
ins	RIM8	0.0446603
ins	GPA2	0.154671
ins	HGT4	0.135942
lrp5	CDC19	-0.0373636
lrp5	GSC1	-0.0375593
lrp5	HGT4	0.0391944
lrp5	orf19.6739	-0.0124476
lrp5	CNH1	-2.00823
lrp5	CEK1	-0.697395
lrp5	axin1	-0.0437455
lrp5	zgc:158636	-0.0628853
onecut1	TPS1	0.154671
onecut1	ITR1	0.00539263
onecut1	FBP1	-0.00209898
onecut1	CDC14	-0.00102464
onecut1	RIM20	-0.000588373
onecut1	CNH1	-0.00401888
onecut1	kat2b	-0.0028468
onecutl	HXK1	-0.000790218
onecutl	TPS1	-0.000123547
onecutl	GPA2	0.00292721
onecutl	RIM20	0.0213147
onecutl	CNH1	0.00534155
onecutl	INO1	0.00539263
pgm3	CDC19	-0.00209898
pgm3	CDC24	-0.00179422
pgm3	HGT4	0.00202503
pgm3	orf19.6739	-0.00332736
pgm3	RIM20	-0.00102464
pgm3	CNH1	-0.000790218
pla2g1b	FBA1	0.0302914
pla2g1b	SNF1	0.00683716
pla2g1b	GPA2	0.00292721
pla2g1b	FBP1	0.014161
pla2g1b	HSL1	0.0213147
pla2g1b	RIM20	0.000890388
pparg	SPT3	-0.00385522
pparg	GPR1	-0.0135117
pparg	orf19.7670	0.00539263
pparg	CEK1	0.00615531
pparg	INO1	-0.00048298
pparg	fabp10b	-0.00209898
pparg	hdac3	-0.00179422
pparg	ppargc1al	-0.00102464
pparg	rb1	-0.000662897
pparg	rxraa	-0.00624625
prkcq	SNF1	-0.00401888
prkcq	ASC1	-0.000790218
prkcq	HSL1	-3.41e-05
prkcq	CDC14	-0.000123547
prkcq	orf19.7670	0.00292721
prkcq	ENSDART00000023320	0.0213147
prkcq	glrx3	0.00123804
prkcq	lck	0.00534155
prkcq	tal1	-0.00151429
prkcq	ywhag1	-1.38e-05
ptenb	GSC1	0.000785731
ptenb	TPS1	8.11e-05
ptenb	TPK2	2.94e-05
ptenb	FBP1	0.00282014
ptenb	RIM20	0.00761664
rpl11	CDC19	-1.86e-05
rpl11	TPS1	-5.14e-05
rpl11	TPK2	0.00136013
rpl11	GPR1	-0.00115556
rpl11	TPS2	-0.00121348
rpl11	FBP1	0.000176402
rpl11	RIM20	-0.00246621
rpl11	mdm2	0.000254208
rpl11	tp53	0.00227159
slc11a2	HXK1	0.00082259
slc11a2	CDC19	0.00163299
slc11a2	GPR1	-5.19e-05
slc11a2	ITR1	-0.000101802
slc11a2	orf19.6739	0.000508142
slc11a2	RIM20	0.00181714
slc11a2	ndfip1	0.00302604
slc11a2	zgc:63948	-6.41e-06
slc16a3	RIM8	0.0016384
slc16a3	GPA2	-0.000472532
slc16a3	CST20	0.00130925
slc16a3	orf19.7670	5.76e-05
slc16a3	RIM20	-0.000404033
slc16a3	INO1	-0.000846643
slc3a2	CDC19	0.00022745
slc3a2	FBA1	-3.38e-05
slc3a2	GSC1	3.32e-05
slc3a2	SPT3	0.00063413
slc3a2	orf19.6739	0.00326683
slc3a2	RIM20	3.72e-05
slc7a6	CDC19	2.29e-06
slc7a6	CDC24	0.00345732
slc7a6	FBA1	4.96e-05
slc7a6	orf19.6739	0.00294931
slc7a6	RIM20	0.000692379
slc7a6	CNH1	2.89e-05
slc7a6	INO1	0.000320836
src	TPS1	0.000615987
src	GPR1	-1.38e-05
src	FBP1	0.00174161
src	RIM20	8.77e-06
src	INO1	0.0012527
src	grap2b	-0.00078721
src	hnf1a	-3.51e-05
src	ND2	0.000785731
src	raf1a	0.000431379
src	rxraa	8.11e-05
src	skap1	2.94e-05
thbs1	CDC24	0.00282014
thbs1	SNF1	0.00222004
thbs1	GPA2	0.00761664
thbs1	CEK1	-0.000179691
thbs1	INO1	-1.86e-05
tnfa	CDC19	0.00136013
tnfa	FBA1	0.00752411
tnfa	GPA2	-0.00115556
tnfa	CST20	-0.00121348
tnfa	RIM20	0.000176402
tnfa	CEK1	0.00689882
tnfa	dcn	-0.00246621
tnfa	pou2f1a	0.00227159
tnfa	tnfa	5.18e-05
tnfa	tnfrsf1a	0.000232492
tnfa	tradd	0.00082259
tnfa	zgc:76867	0.00163299
tnfb	GSC1	0.00164571
tnfb	SPT3	-9.91e-05
tnfb	SNF1	0.00292966
tnfb	GPA2	-5.19e-05
tnfb	CDC14	-0.000101802
tnfb	orf19.6739	-0.0055279
yes1	SPT3	0.000508142
yes1	TPS1	0.0109569
yes1	GPR1	0.00181714
yes1	FBP1	0.00302604
yes1	RIM20	-6.41e-06
yes1	INO1	0.0016384
yes1	ENSDART00000023320	-0.000472532
yes1	jak2a	0.00130925
yes1	LOC100001136	5.76e-05
yes1	rpl10	0.00190825
