# Supplementary material for: Robustness analysis on interspecies interaction network for iron and glucose competition between Candida albicans and zebrafish during infection
Source: BMC Syst Biol. 2014 Dec 12;8(Suppl 5):S6. doi: 10.1186/1752-0509-8-S5-S6 (PMC4305985; doi:10.1186/1752-0509-8-S5-S6)
Supplement: Additional file 3 — The glucose and iron protein-protein interaction network (PPIN) for the adhesion, invasion and damage stage. [file 1752-0509-8-S5-S6-S3.zip › S1/Host-pathogen_interspecies_interaction_netowkr_glucose_damage.xls]

## Sheet: Sheet1
angpt2	CDC24	-0.000370401
angpt2	GSC1	0.00417216
angpt2	RIM8	0.00363
angpt2	TPK2	0.000203306
angpt2	GPA2	0.0313912
angpt2	ITR1	0.04095
angpt2	CNH1	0.00788287
arg2	HXK1	0.00659025
arg2	CDC24	0.0715031
arg2	FBA1	0.0336724
arg2	TPK2	0.00262551
arg2	GPA2	-0.0929657
arg2	orf19.7670	0.00292594
bad	HXK1	0.124474
bad	CDC19	0.131546
bad	CDC24	0.00659025
bad	GSC1	0.161777
bad	SPT3	-0.00516325
bad	TPK2	0.00262551
bad	GPR1	0.011329
bad	ITR1	0.0493634
bad	HGT4	0.00614537
bad	FBP1	0.0110375
bad	CDC14	0.04095
bad	RIM20	0.161777
bad	CNH1	-0.00516325
bad	bcl2	-0.0034056
bad	bcl2l10	0.0227223
bad	s100a10a	-0.0247457
bad	ywhah	-0.0022407
bad	ywhaqa	-0.00568
bpgm	HXK1	-0.0120468
bpgm	CDC19	-0.0045257
bpgm	CDC24	-0.00148223
bpgm	TPK2	-0.00369983
bpgm	HSL1	0.000600435
bpgm	orf19.7670	-0.0120468
bpgm	orf19.6739	-0.0591628
cyba	HXK1	-0.0246308
cyba	FBA1	-0.000188952
cyba	GSC1	-0.0045257
cyba	RIM8	9.23e-05
cyba	GPA2	-0.00369983
cyba	orf19.7670	-0.00568
cyba	CEK1	0.00130718
dbh	CDC24	-0.0246308
dbh	TPS1	0.0120875
dbh	RIM8	0.00698998
dbh	GPR1	-0.00343602
dbh	GPA2	-0.000782375
dbh	CST20	-0.0107486
dbh	FBP1	0.0784305
edn1	CDC19	-0.0354108
edn1	CDC24	-0.0361635
edn1	GSC1	-0.181407
edn1	SPT3	-0.0349494
edn1	TPS1	-0.0191043
edn1	TPK2	-0.0107486
edn1	SNF1	-0.0732691
edn1	GPA2	-0.0107041
edn1	ITR1	0.0784305
edn1	HGT4	0.14512
edn1	CST20	-0.0205586
edn1	ASC1	-0.0349494
edn1	HSL1	0.132109
edn1	CDC14	-0.126654
edn1	RIM20	-0.000782375
edn1	CNH1	-0.0107486
edn1	CEK1	-0.0732691
edn1	INO1	0.14512
edn1	bat3	-0.0361635
edn1	cops6	-0.0143718
egr1	CDC19	0.0653882
egr1	CDC24	-0.154693
egr1	SPT3	-0.0210993
egr1	TPS1	-0.0191889
egr1	GPR1	0.146693
egr1	SNF1	-0.0544461
egr1	HSL1	-0.000144065
egr1	cebpb	-0.0428184
fgf21	SPT3	0.0294225
fgf21	GPR1	-0.109126
fgf21	CDC14	-0.0575195
fgf21	orf19.7670	0.0653882
fgf21	RIM20	-0.00410762
fgf21	CNH1	0.102776
foxo3a	HXK1	0.000309777
foxo3a	CDC19	-0.0544461
foxo3a	CDC24	-0.00269402
foxo3a	FBA1	0.102776
foxo3a	GSC1	-0.00649579
foxo3a	SPT3	-0.00345696
foxo3a	TPS1	0.146693
foxo3a	RIM8	0.00704589
foxo3a	TPK2	0.00492429
foxo3a	GPR1	0.0460086
foxo3a	SNF1	0.00289078
foxo3a	GPA2	0.0106534
foxo3a	ITR1	0.00368858
foxo3a	HGT4	0.000407685
foxo3a	CST20	0.000279
foxo3a	ASC1	0.0254267
foxo3a	TPS2	0.003981
foxo3a	HSL1	0.000696432
foxo3a	CDC14	0.00709024
foxo3a	orf19.7670	0.0207731
foxo3a	orf19.6739	0.000567189
foxo3a	RIM20	0.0300346
foxo3a	CNH1	0.0117886
foxo3a	CEK1	0.0123091
foxo3a	INO1	0.00853067
foxo3a	ctnnb1	0.00269914
foxo3a	ENSDART00000061514	0.000136964
foxo3a	fkbp4	0.00444722
foxo3a	pgk1	0.00465934
foxo3a	ywhae1	-0.00130997
foxo3a	ywhah	0.00492429
gpia	SNF1	0.0460086
gpia	HGT4	0.00289078
gpia	CST20	0.0106534
gpia	FBP1	0.0251044
gpia	orf19.7670	0.000567189
gpia	CNH1	0.0117886
gpia	CEK1	0.0123091
gpib	HXK1	0.0439445
gpib	CDC19	0.00729551
gpib	FBA1	0.00853067
gpib	GSC1	0.000136964
gpib	RIM8	0.0119546
gpib	GPR1	0.0234344
gpib	FBP1	0.00465934
gpib	RIM20	0.00439601
hdac4	HXK1	-0.00130997
hdac4	CDC19	0.00814192
hdac4	CDC24	0.00355138
hdac4	FBA1	0.0460086
hdac4	TPS1	0.00204302
hdac4	SNF1	0.0106534
hdac4	ITR1	0.0251044
hdac4	FBP1	0.000407685
hdac4	HSL1	0.00355
hdac4	orf19.7670	0.00402195
hdac4	CNH1	0.000522107
hdac4	INO1	-0.0002402
hdac4	ctbp1	0.0207731
hdac4	dnajb6a	0.000567189
hdac4	ENSDART00000001092	0.0300346
hdac4	foxp3a	0.0123091
hdac4	hdac4	0.0439445
hdac4	hif1aa	0.00729551
hdac4	mapk1	0.00853067
hdac4	mef2a	0.000199
hdac4	mef2ca	0.0578288
hdac4	mef2d	0.00120328
hdac4	ncor1	0.00444722
hdac4	park2	0.0159776
hdac4	rbb4	-0.00313
hdac4	si:dkey-21c19.3	-4.86e-05
hdac4	ywhae1	-0.00471836
hif1ab	HXK1	0.00322304
hif1ab	FBA1	-0.00256695
hif1ab	TPS1	-0.0454241
hif1ab	TPK2	0.0852225
hif1ab	GPA2	-0.00421983
hif1ab	CDC14	-0.00471836
hif1ab	orf19.7670	0.00322304
hprt1	CDC24	-0.00256695
hprt1	TPS1	0.0553193
hprt1	CST20	0.00410929
hprt1	CDC14	-0.00222481
hprt1	RIM20	-0.00033244
hprt1	CNH1	0.0159776
hprt1	si:rp71-45k5.3	0.18163
ins	GSC1	-0.00421983
ins	GPR1	-0.00270039
ins	GPA2	-0.00471836
ins	ITR1	-0.00576377
ins	ASC1	0.0112514
ins	FBP1	0.0202422
ins	CEK1	0.00183117
lrp5	CDC19	-0.00494303
lrp5	CDC24	0.00117267
lrp5	SPT3	-0.0089885
lrp5	RIM8	-0.0643425
lrp5	CST20	0.0310881
lrp5	HSL1	-0.00263744
lrp5	orf19.6739	-0.141781
lrp5	axin1	0.000735994
lrp5	zgc:158636	-0.00804276
onecut1	CDC24	-0.110151
onecut1	GSC1	-0.0089885
onecut1	TPK2	-0.00671056
onecut1	CST20	-0.0579598
onecut1	HSL1	0.0244475
onecut1	INO1	-0.00055966
onecut1	kat2b	-0.141781
onecutl	FBA1	0.346011
onecutl	TPS1	-0.000272309
onecutl	FBP1	-0.010099
onecutl	HSL1	0.0308382
onecutl	CEK1	0.0596799
onecutl	INO1	0.0183093
pgm3	CDC24	0.000274917
pgm3	ITR1	7.39e-05
pgm3	HGT4	0.000422924
pgm3	CST20	-0.00619508
pgm3	FBP1	-0.00115875
pgm3	orf19.6739	0.0322558
pla2g1b	FBA1	-0.0867295
pla2g1b	SPT3	0.00873721
pla2g1b	ASC1	0.000240565
pla2g1b	CDC14	7.94e-05
pla2g1b	orf19.6739	0.0181644
pla2g1b	INO1	-0.00191066
pparg	HXK1	0.0369549
pparg	FBA1	-0.000151122
pparg	GPA2	-0.048225
pparg	CST20	0.007124
pparg	TPS2	-0.00197956
pparg	HSL1	0.000408836
pparg	orf19.6739	0.00660417
pparg	INO1	-0.00467613
pparg	fabp10b	0.000925876
pparg	hdac3	0.000476373
pparg	ncoa2	-0.000557758
pparg	ppargc1al	-0.0102841
pparg	rb1	0.244398
pparg	rxraa	0.0205346
pparg	zgc:55307	-0.00107324
prkcq	HXK1	0.0596799
prkcq	CDC19	0.0183093
prkcq	CDC24	-0.00619508
prkcq	FBA1	-0.0867295
prkcq	GSC1	-0.00887133
prkcq	SPT3	-0.000151122
prkcq	TPS1	-0.000409847
prkcq	RIM8	0.244398
prkcq	TPK2	0.0205346
prkcq	GPR1	-0.00107324
prkcq	SNF1	0.000274917
prkcq	GPA2	0.059735
prkcq	ITR1	-0.00645491
prkcq	HGT4	7.94e-05
prkcq	CST20	-0.00197956
prkcq	ASC1	0.000476373
prkcq	TPS2	0.244398
prkcq	FBP1	0.0205346
prkcq	HSL1	-0.0254981
prkcq	CDC14	0.0246233
prkcq	orf19.7670	-0.0916887
prkcq	orf19.6739	0.045648
prkcq	RIM20	0.00314763
prkcq	CNH1	0.0305094
prkcq	CEK1	-0.0210404
prkcq	INO1	0.081835
prkcq	ENSDART00000023320	0.0197743
prkcq	glrx3	0.109332
prkcq	lck	0.0246233
prkcq	tal1	0.0768589
ptenb	CDC19	0.114049
ptenb	TPS1	0.0421746
ptenb	ASC1	0.0305094
ptenb	TPS2	0.00121192
ptenb	FBP1	0.081835
ptenb	orf19.6739	-0.00498957
ptenb	RIM20	-0.0130411
ptenb	CEK1	0.045648
ptenb	INO1	0.117022
rpl11	HXK1	0.0305094
rpl11	GSC1	-0.43812
rpl11	RIM8	-0.171296
rpl11	HGT4	0.530772
rpl11	CST20	-0.0753284
rpl11	RIM20	-0.00463788
rpl11	CEK1	0.00307539
rpl11	mdm2	-0.326753
rpl11	tp53	-0.00728608
slc11a2	CDC19	-0.00101017
slc11a2	CDC24	-0.543827
slc11a2	TPK2	-0.0319759
slc11a2	GPA2	-0.379536
slc11a2	orf19.6739	-0.0753284
slc11a2	CNH1	-0.297105
slc11a2	CEK1	-0.0742267
slc11a2	ndfip1	0.665411
slc11a2	zgc:63948	0.0410124
slc16a3	CDC19	-0.104018
slc16a3	CDC24	-0.0319759
slc16a3	FBA1	-0.00812378
slc16a3	SPT3	-0.0345719
slc16a3	TPK2	-0.00463788
slc16a3	orf19.6739	0.839544
slc3a2	CDC24	0.166531
slc3a2	RIM8	-0.0103041
slc3a2	GPR1	0.02108
slc3a2	ASC1	0.0770411
slc3a2	orf19.7670	0.047229
slc7a6	CDC24	0.0123003
slc7a6	GSC1	0.153976
slc7a6	SPT3	0.0650763
slc7a6	TPK2	0.213656
slc7a6	TPS2	-0.0103041
slc7a6	CDC14	0.0566079
src	FBA1	0.0589602
src	TPS1	0.0650763
src	FBP1	0.0630049
src	arhgap1	0.00371272
src	efnb1	0.0770411
src	ENSDART00000023320	0.261359
src	evla	0.153976
src	gnb2l1	0.0589602
src	grap2b	0.0895234
src	ptpn21	-0.13967
src	skap1	0.0346861
thbs1	CDC19	0.0375601
thbs1	CDC24	0.0112337
thbs1	RIM8	0.00215197
thbs1	TPK2	-0.00019339
thbs1	ITR1	-0.0264917
thbs1	ASC1	0.00269439
thbs1	FBP1	0.000762995
tnfa	CDC19	0.00151832
tnfa	RIM8	0.0203434
tnfa	GPR1	-0.00822021
tnfa	HGT4	0.0136097
tnfa	ASC1	0.00436867
tnfa	FBP1	0.000276
tnfa	CDC14	-0.014191
tnfa	orf19.7670	0.0277571
tnfa	INO1	0.00686343
tnfa	bgn	-0.000296021
tnfa	dcn	-0.0201175
tnfa	pou2f1a	0.00269439
tnfa	tnfa	-0.0405163
tnfa	tnfrsf1a	-0.000727429
tnfa	ube2n	0.0203434
tnfa	zgc:76867	-0.0047
tnfb	CDC24	0.00121604
tnfb	GSC1	0.000187716
tnfb	SPT3	0.0136097
tnfb	RIM8	0.00274405
tnfb	CDC14	0.0228368
tnfb	orf19.6739	0.0277571
tnfb	RIM20	0.0242599
yes1	GSC1	0.00540599
yes1	TPS1	0.0072253
yes1	TPK2	-0.0405163
yes1	TPS2	0.0114408
yes1	HSL1	0.000716
yes1	orf19.7670	0.00996076
yes1	INO1	-0.0376905
yes1	ENSDART00000023320	0.00121604
yes1	jak2a	0.0917466
yes1	LOC100001136	0.0760504
yes1	rpl10	0.0156519
