# Supplementary material for: Robustness analysis on interspecies interaction network for iron and glucose competition between Candida albicans and zebrafish during infection
Source: BMC Syst Biol. 2014 Dec 12;8(Suppl 5):S6. doi: 10.1186/1752-0509-8-S5-S6 (PMC4305985; doi:10.1186/1752-0509-8-S5-S6)
Supplement: Additional file 3 — The glucose and iron protein-protein interaction network (PPIN) for the adhesion, invasion and damage stage. [file 1752-0509-8-S5-S6-S3.zip › S1/Host-pathogen_interspecies_interaction_netowkr_glucose_invasion.xls]

## Sheet: Sheet1
angpt2	GSC1	-0.000404033
angpt2	SPT3	0.00022745
angpt2	SNF1	-3.38e-05
angpt2	ITR1	3.32e-05
angpt2	TPS2	0.00122106
angpt2	FBP1	0.00326683
angpt2	RIM20	3.72e-05
angpt2	CEK1	2.29e-06
arg2	CDC19	0.00345732
arg2	CDC24	4.96e-05
arg2	GSC1	0.00294931
arg2	TPK2	-0.00078721
arg2	ITR1	0.00174161
arg2	HGT4	-3.51e-05
arg2	orf19.7670	8.11e-05
arg2	CNH1	0.00761664
arg2	CEK1	0.000232492
bad	CDC24	0.00082259
bad	TPK2	0.00302604
bad	GPR1	-6.41e-06
bad	SNF1	0.0016384
bad	GPA2	5.76e-05
bad	ITR1	0.00190825
bad	RIM20	3.72e-05
bad	INO1	4.96e-05
bad	bcl2l	0.000125541
bad	bcl2l10	0.00294931
bad	ewsr1a	-0.00078721
bad	s100a10a	0.0129907
bad	ywhae1	0.00683234
bpgm	CDC19	0.12786
bpgm	TPS1	0.00825927
bpgm	SNF1	0.0223416
bpgm	ITR1	0.0615274
bpgm	ASC1	0.00012201
bpgm	FBP1	0.0103966
bpgm	orf19.6739	0.12786
bpgm	INO1	0.013085
cyba	FBA1	-0.00218483
cyba	RIM8	0.166882
cyba	GPA2	0.0195765
cyba	ITR1	0.124178
cyba	HSL1	0.0129907
cyba	CDC14	0.00012201
cyba	orf19.6739	0.152166
cyba	INO1	0.0376052
cyba	vhl	0.00825927
dbh	HXK1	0.0399422
dbh	CDC19	0.0195765
dbh	CDC24	0.00184103
dbh	SPT3	0.00654423
dbh	TPS1	0.0123707
dbh	TPK2	0.0353494
dbh	HSL1	0.00467467
dbh	orf19.6739	-0.001084
dbh	CNH1	-0.023674
edn1	HXK1	0.0851545
edn1	CDC19	0.00470286
edn1	CDC24	0.0346088
edn1	GSC1	-0.03385
edn1	SPT3	0.0282589
edn1	GPR1	0.0353494
edn1	CNH1	-0.00384993
edn1	CEK1	0.00141257
edn1	bat3	0.0253101
edn1	cops6	0.00265539
egr1	GSC1	-0.000554367
egr1	TPS1	0.0282589
egr1	RIM8	0.00863324
egr1	CST20	-0.00981631
egr1	HSL1	-0.00384993
egr1	CDC14	0.22527
egr1	INO1	0.0507455
egr1	cebpb	-0.00689315
egr1	pitx1	0.0502947
fgf21	GSC1	-0.00119247
fgf21	RIM8	0.0282502
fgf21	SNF1	-0.120203
fgf21	ASC1	0.103358
fgf21	CDC14	3.87e-05
fgf21	orf19.7670	-0.0122757
fgf21	CEK1	-0.00119247
fgf21	INO1	-0.00296748
foxo3a	HXK1	-0.0341633
foxo3a	GSC1	0.00996034
foxo3a	TPS1	-0.2992
foxo3a	ITR1	0.0195807
foxo3a	CST20	0.0111914
foxo3a	TPS2	0.103358
foxo3a	CDC14	-0.0286203
foxo3a	ctnnb1	3.87e-05
foxo3a	ENSDART00000061514	-0.0122757
foxo3a	fkbp4	0.0323074
foxo3a	pgk1	0.0223186
foxo3a	ywhae1	0.0194882
foxo3a	ywhah	-0.113024
gpia	FBA1	0.0710528
gpia	SNF1	-0.088232
gpia	GPA2	-0.120203
gpia	ASC1	-7.43e-05
gpia	TPS2	0.000772028
gpia	FBP1	0.0870226
gpia	CDC14	0.0883462
gpia	RIM20	0.0194882
gpia	INO1	0.00202178
gpib	HXK1	0.139785
gpib	SPT3	0.0603465
gpib	RIM8	0.0195807
gpib	GPR1	0.000559
gpib	CST20	0.00427132
gpib	TPS2	0.0322492
gpib	FBP1	-0.103549
gpib	HSL1	0.141192
hdac4	CDC24	0.0111284
hdac4	TPS1	0.0304862
hdac4	GPA2	0.0195807
hdac4	FBP1	0.014221
hdac4	CDC14	0.0200249
hdac4	orf19.7670	-0.00212265
hdac4	CNH1	0.00432093
hdac4	hif1aa	0.00199147
hdac4	mapk3	0.00599385
hdac4	mef2a	0.0761352
hdac4	mef2ca	-0.00212265
hdac4	mef2d	0.000304976
hdac4	ncor1	-0.00858372
hdac4	runx2a	0.0447601
hif1ab	CDC19	-0.00335394
hif1ab	TPS1	0.0077756
hif1ab	GPA2	0.00307492
hif1ab	ITR1	0.0257143
hif1ab	HGT4	-0.000627345
hif1ab	TPS2	0.0187836
hif1ab	orf19.6739	0.00994882
hif1ab	CEK1	0.0539483
hif1ab	INO1	0.0440183
hprt1	GSC1	0.00199147
hprt1	TPS1	-0.0366667
hprt1	RIM8	-0.000963285
hprt1	TPK2	0.0040899
hprt1	GPA2	-0.000578185
hprt1	ITR1	0.00110372
hprt1	orf19.7670	3.08e-05
hprt1	CEK1	0.000106264
hprt1	si:rp71-45k5.3	0.000649657
ins	HXK1	-0.000658705
ins	CDC19	-0.000963285
ins	CDC24	0.00181949
ins	ITR1	-1.24e-05
ins	HGT4	-0.000578185
ins	CDC14	-0.000187215
ins	orf19.6739	-5.18e-05
lrp5	FBA1	-0.000187047
lrp5	SPT3	0.0013617
lrp5	TPS1	0.00181949
lrp5	TPK2	-0.000578185
lrp5	ITR1	4.63e-05
lrp5	CST20	-0.000312831
lrp5	orf19.7670	-0.00071957
lrp5	orf19.6739	0.000106264
lrp5	zgc:158636	-0.000617267
onecut1	CDC19	0.000962178
onecut1	RIM8	-0.000602718
onecut1	GPA2	-0.00799025
onecut1	CST20	-0.000623398
onecut1	FBP1	0.000209076
onecut1	RIM20	-0.000919929
onecut1	CNH1	0.00787326
onecut1	CEK1	0.00176007
onecut1	kat2b	0.0134342
onecutl	CDC24	-0.00190861
onecutl	FBA1	0.00326614
onecutl	TPS1	0.000962178
onecutl	GPA2	0.00632033
onecutl	ASC1	0.000589175
onecutl	TPS2	2.49e-05
onecutl	HSL1	-0.000919929
onecutl	orf19.7670	0.00178609
onecutl	RIM20	0.00176007
pgm3	FBA1	0.0134342
pgm3	GSC1	0.00326614
pgm3	TPS1	0.000962178
pgm3	TPK2	0.00632033
pgm3	GPR1	0.000589175
pgm3	ITR1	-0.000548752
pgm3	FBP1	-0.000719544
pgm3	HSL1	0.000986084
pgm3	CDC14	-0.00117873
pla2g1b	CDC24	0.00064054
pla2g1b	RIM8	-0.000602718
pla2g1b	ITR1	-0.000209437
pla2g1b	HGT4	0.0214199
pla2g1b	ASC1	-0.000218159
pla2g1b	FBP1	-0.000623398
pla2g1b	CDC14	0.000209076
pla2g1b	INO1	-0.000919929
pparg	CDC19	0.00178609
pparg	FBA1	0.00787326
pparg	GSC1	0.00176007
pparg	SPT3	0.0134342
pparg	TPS1	0.008206
pparg	orf19.6739	0.00075692
pparg	RIM20	0.0135078
pparg	INO1	-9.69e-05
pparg	hdac3	-0.00228533
pparg	hdac4	0.0117484
pparg	ncoa2	-9.02e-05
pparg	nfe2	0.00176783
pparg	ppargc1al	0.0065448
pparg	rb1	-0.00142974
pparg	rxraa	-8.78e-05
pparg	zgc:55307	-0.000266588
prkcq	FBA1	-0.000499213
prkcq	GSC1	-0.00147921
prkcq	RIM8	0.0117484
prkcq	TPK2	-9.02e-05
prkcq	ITR1	0.00176783
prkcq	HGT4	-0.00862422
prkcq	ASC1	0.00135852
prkcq	TPS2	0.000365278
prkcq	CEK1	-0.00142974
prkcq	ENSDART00000023320	-0.000474645
prkcq	glrx3	0.00075692
prkcq	lck	-0.000499213
prkcq	tal1	-9.02e-05
ptenb	CDC24	0.00604556
ptenb	SPT3	0.000655666
ptenb	TPK2	9.33e-06
ptenb	TPS2	-0.000337805
ptenb	HSL1	0.00236939
ptenb	CDC14	2.82e-05
ptenb	CNH1	-0.00124883
ptenb	CEK1	0.000476933
rpl11	CDC19	0.00105691
rpl11	GPR1	0.000408938
rpl11	HGT4	-0.00151631
rpl11	ASC1	0.0118168
rpl11	TPS2	0.000348124
rpl11	RIM20	0.000396075
rpl11	CEK1	0.000451719
rpl11	mdm2	-0.00124883
rpl11	tp53	0.000476933
slc11a2	CDC19	-0.0001925
slc11a2	CDC24	0.000494118
slc11a2	GSC1	9.33e-06
slc11a2	SPT3	-0.0037343
slc11a2	RIM8	0.000348124
slc11a2	GPR1	0.00202909
slc11a2	SNF1	0.00279434
slc11a2	GPA2	-0.00124883
slc11a2	HGT4	0.00105691
slc11a2	CST20	0.00103737
slc11a2	ASC1	0.000133289
slc11a2	TPS2	0.00168107
slc11a2	HSL1	0.00183195
slc11a2	CDC14	3.72e-06
slc11a2	orf19.7670	-0.000269988
slc11a2	orf19.6739	1.03e-05
slc11a2	RIM20	-0.000356771
slc11a2	CNH1	-0.000592146
slc11a2	CEK1	-5.91e-05
slc11a2	INO1	-7.62e-05
slc11a2	ndfip1	-0.000216108
slc11a2	zgc:63948	-0.00127934
slc16a3	HXK1	-1.73e-05
slc16a3	CDC24	0.000195154
slc16a3	GSC1	-1.21e-05
slc16a3	RIM8	1.03e-05
slc16a3	HGT4	3.26e-06
slc16a3	TPS2	0.000648274
slc16a3	RIM20	1.26e-05
slc16a3	CEK1	4.97e-05
slc3a2	TPK2	-1.73e-05
slc3a2	SNF1	0.000195154
slc3a2	GPA2	-9.02e-05
slc3a2	ITR1	0.000475425
slc3a2	HGT4	1.03e-05
slc3a2	TPS2	0.0666692
slc3a2	FBP1	0.0146197
slc3a2	HSL1	-0.00624387
slc7a6	SNF1	0.0279114
slc7a6	GPA2	0.00444553
slc7a6	ITR1	-0.0284734
slc7a6	CST20	-0.0810047
slc7a6	TPS2	0.00322643
slc7a6	HSL1	-0.00624387
slc7a6	orf19.7670	-0.111086
slc7a6	orf19.6739	0.0356239
src	HXK1	0.0666736
src	CDC19	-0.0284734
src	GSC1	-0.116465
src	RIM8	-0.000818542
src	TPK2	0.0146197
src	GPR1	0.0356239
src	SNF1	0.0666736
src	ITR1	0.00444553
src	HGT4	0.0509266
src	CST20	-0.00258803
src	TPS2	0.0531875
src	FBP1	0.0169955
src	HSL1	-0.0183382
src	CDC14	-0.00502436
src	orf19.7670	0.00473679
src	CNH1	0.000605862
src	adrb3b	-0.00258803
src	arhgap1	0.00109335
src	dag1	-0.0389472
src	ek1	0.00971733
src	ENSDART00000023320	0.0531875
src	erbb2	0.00473679
src	evla	-0.00933517
src	hnf1a	-0.000554435
src	khdrbs1a	0.00735457
src	kifap3	-0.00258803
src	LOC557176	0.00105266
src	LOC562242	0.00608908
src	met	0.00473679
src	ND2	0.0772366
src	prkcz	-0.0534139
src	ptk2.1	0.0148817
src	ptk2bb	0.000113627
src	raf1a	-0.000580866
src	rasa1	0.000670879
src	rpl10	-0.000222835
src	rxraa	-0.000178873
src	skap1	0.000293209
src	stat1a	0.000521195
src	stat3	0.0111417
src	syk	0.00251397
src	zgc:162184	-0.00115898
thbs1	CDC19	0.00399999
thbs1	CDC24	0.000113627
thbs1	FBA1	0.000670879
thbs1	SNF1	-0.000222835
thbs1	HGT4	0.00132054
thbs1	CDC14	3.39e-05
thbs1	RIM20	0.00388227
thbs1	CNH1	0.000521195
thbs1	INO1	0.0111417
tnfa	CDC24	-0.00352709
tnfa	GSC1	0.000488737
tnfa	GPR1	0.00251397
tnfa	ITR1	-0.00115898
tnfa	CST20	-0.00158717
tnfa	HSL1	-0.000283842
tnfa	INO1	0.0148817
tnfa	dcn	0.00399999
tnfa	pou2f1a	0.000534678
tnfa	tradd	0.000113627
tnfa	ube2n	-6e-05
tnfb	HXK1	-0.00031282
tnfb	CDC24	0.000255856
tnfb	FBA1	0.000365523
tnfb	RIM8	-0.000580866
tnfb	SNF1	0.000670879
tnfb	FBP1	-0.000396978
tnfb	CNH1	-0.000222835
tnfb	INO1	0.023374
yes1	HXK1	0.00132054
yes1	CDC19	-0.000178873
yes1	GSC1	3.39e-05
yes1	TPS1	-0.00198945
yes1	GPA2	-0.000514174
yes1	CST20	0.000293209
yes1	CDC14	-0.00109228
yes1	INO1	0.00131624
yes1	ENSDART00000023320	-0.000335648
yes1	jak2a	0.00388227
yes1	LOC100001136	0.000521195
yes1	rpl10	0.0111417
