# Supplementary material for: Robustness analysis on interspecies interaction network for iron and glucose competition between Candida albicans and zebrafish during infection
Source: BMC Syst Biol. 2014 Dec 12;8(Suppl 5):S6. doi: 10.1186/1752-0509-8-S5-S6 (PMC4305985; doi:10.1186/1752-0509-8-S5-S6)
Supplement: Additional file 3 — The glucose and iron protein-protein interaction network (PPIN) for the adhesion, invasion and damage stage. [file 1752-0509-8-S5-S6-S3.zip › S1/Host-pathogen_interspecies_interaction_netowkr_iron_adhesion.xls]

## Sheet: Sheet1
alas2	EFG1	0.16224
alas2	HMX1	0.0202682
alas2	SOD1	0.0115154
alas2	SOD2	0.0130842
alas2	PPT1	-0.0468375
alas2	SSN6	0.0096327
alas2	SAP10	-0.228239
atp6v1h	GCN4	0.0852506
atp6v1h	HAP43	0.0842008
atp6v1h	PPT1	0.00692068
atp6v1h	ASC1	0.00855363
atp6v1h	VPS28	0.0543837
atp6v1h	SSN6	0.162827
atp6v1h	RIM101	-0.00596123
atp6v1h	atp6v1e1	0.113901
atp7a	HEM3	0.0842008
atp7a	MIG1	0.00971155
atp7a	DDR48	-0.0298107
atp7a	BGL2	0.00692068
atp7a	HAP43	0.00677191
atp7a	VPS28	-0.00107254
atp7a	ENSDART00000081646	-0.00629255
ba2	EFG1	0.00216717
ba2	INT1	-0.00384373
ba2	NAG3	3.31e-05
ba2	MNN2	0.00216996
ba2	PPT1	-3.36e-05
ba2	HOG1	-0.00107254
bcl2	GCN4	-0.000219152
bcl2	HEM3	-0.000626355
bcl2	TPK2	0.00216996
bcl2	NAG3	-9.45e-05
bcl2	CPH1	-0.00014641
bcl2	DDR48	-0.000240793
bcl2	TUP1	-3.36e-05
bcl2	MNN2	-0.00107254
bcl2	BGL2	0.00169525
bcl2	HAP43	0.00216717
bcl2	ERG3	3.31e-05
bcl2	RBT4	-0.000731996
bcl2	BUD2	0.00242081
bcl2	ASC1	-1.37e-05
bcl2	CCC2	0.0034666
bcl2	VPS28	0.000191444
bcl2	SNF7	-0.000281944
bcl2	CYR1	0.00364618
bcl2	SAP10	0.000857075
bcl2	TPK1	0.00100005
bcl2	RFG1	-0.00126987
bcl2	bbc3	0.000492673
bcl2	bcl2l	-0.000352429
bcl2	bcl2l11	-0.00175032
bcl2	becn1	-0.000480195
bcl2	bida	-0.000605096
bcl2	bik	0.000373962
bcl2	bnip3l2	-4.07e-05
bcl2	cdk1	-0.000281944
bcl2	dynll1	-0.00126987
bcl2	ENSDART00000065092	-1.37e-05
bcl2	fkbp8	0.00483978
bcl2	LOC553956	-0.000352429
bcl2	myca	0.00015092
bcl2	pin1	0.000373962
bcl2	ppp2ca	-5.04e-05
bcl2	ppp2r5a	-0.000281944
bcl2	psen1	0.00100005
bcl2	rad9a	-0.00126987
bcl2	rras	-0.000588997
bcl2	smn1	-0.0436289
calrl2	FRE10	-0.0669893
calrl2	GCS1	-0.227385
calrl2	MIG1	-0.379987
calrl2	RBT4	-0.0284242
calrl2	BUD2	-0.000588997
calrl2	CYR1	-0.109381
calrl2	FTR2	-0.00667158
cyba	SOD1	-0.215378
cyba	SOD2	0.00590242
cyba	HAP43	0.0271244
cyba	RBT4	0.106289
cyba	ASC1	-0.00269614
cyba	DFG16	-0.000588997
cyba	SAP10	-0.0436289
cybb	GCS1	0.0948647
cybb	MIG1	0.0896114
cybb	NAG3	-0.0669893
cybb	MNN2	-0.375665
cybb	SSN6	0.258177
cybb	RFG1	0.00983706
ercc2	GCN4	0.0314288
ercc2	GCS1	0.000379539
ercc2	CPH1	0.0074891
ercc2	HAP43	0.0206608
ercc2	PPT1	0.00017336
ercc2	RIM101	0.0200065
ercc2	ALS3	-0.000688941
ercc2	ercc3	-0.0120619
ercc2	gtf2h2	-0.0353874
fech	SOD1	0.00160843
fech	MIG1	0.0107967
fech	SOD2	-0.00159058
fech	TUP1	0.00160931
fech	MNN2	8.99e-05
fech	FTR2	0.0117965
fech	fech	0.0019982
flvcr1	NAG3	0.00251171
flvcr1	PPT1	0.00312845
flvcr1	ERG3	0.012069
flvcr1	CAT1	0.0952273
flvcr1	CCC2	-0.00531106
flvcr1	CYR1	0.0107213
glrx5	FRE10	0.00116201
glrx5	TPK2	0.114316
glrx5	RBT4	0.00338771
glrx5	BUD2	0.00282103
glrx5	CCC2	0.000996032
glrx5	FTR2	0.0127944
glrx5	RFG1	0.0231811
hamp1	FTR1	0.00269792
hamp1	PPT1	0.050312
hamp1	ASC1	-0.000218337
hamp1	CYR1	0.185385
hamp1	RIM101	0.00569679
hamp1	ALS3	0.00570441
hif1ab	SIT1	-0.000166732
hif1ab	NAG3	0.0276569
hif1ab	RBT4	0.0200065
hif1ab	DFG16	-0.0120619
hif1ab	TPK1	-0.0353874
hif1ab	ALS3	0.00160843
hmox1	INT1	0.0107967
hmox1	GCN4	8.99e-05
hmox1	SIT1	0.0107213
hmox1	HMX1	-0.003359
hmox1	HEM3	0.0127944
hmox1	FRE10	0.0309222
hmox1	GCS1	0.0871566
hmox1	TPK2	0.0248406
hmox1	CPH1	-0.0154765
hmox1	DDR48	0.185385
hmox1	SOD2	0.00570441
hmox1	TUP1	-0.000166732
hmox1	PHR2	0.0200065
hmox1	MNN2	-0.0120619
hmox1	HAP43	-0.00159058
hmox1	BUD2	8.99e-05
hmox1	ASC1	0.0605528
hmox1	CCC2	0.00338771
hmox1	VPS28	0.0452592
hmox1	DFG16	0.0248406
hmox1	SSN6	0.185385
hmox1	SNF7	0.00569679
hmox1	CYR1	-0.000166732
hmox1	RIM101	-0.0595501
hmox1	FTR2	-0.0339044
hmox1	SAP10	0.00487556
hmox1	TPK1	0.255688
hmox1	RFG1	0.136704
hmox1	hmox1	-0.0060688
hmox1	psmd2	-0.0779062
hpx	SIT1	-0.0791148
hpx	RBT4	0.00147846
hpx	ASC1	0.136704
hpx	CCC2	-0.0060688
hpx	SSN6	-0.0757419
hpx	SAP10	-0.00621793
hpx	ALS3	0.277922
jak2a	SOD1	-0.00133921
jak2a	TUP1	-0.000465524
jak2a	MNN2	-0.0208172
jak2a	ERG3	-0.00391315
jak2a	CAT1	0.136704
jak2a	epor	-0.00621793
jak2a	ptk2bb	-0.107599
jak2a	sh2b1	0.0109604
jak2a	socs3a	-0.108872
jak2a	stat3	-0.00940324
jak2b	GCN4	0.0134709
jak2b	SIT1	0.0846376
jak2b	PPT1	-0.0081193
jak2b	ASC1	0.0175205
jak2b	CYR1	-0.0119096
jak2b	SAP10	0.03081
jmjd6	INT1	0.125864
jmjd6	GCN4	0.00684502
jmjd6	TUP1	0.00592702
jmjd6	RBT4	-0.0478029
jmjd6	BUD2	-0.181856
jmjd6	VPS28	-0.0846274
mb	EFG1	-0.00910493
mb	INT1	0.0175205
mb	PHR2	0.03081
mb	ERG3	-0.00940324
mb	RBT4	0.02137
mb	DFG16	0.0665847
ncf1	EFG1	-0.0478029
ncf1	INT1	0.0388805
ncf1	SIT1	-0.0119096
ncf1	HEM3	0.03081
ncf1	FTR1	4.38e-06
ncf1	FRE10	0.000132344
ncf1	YHB1	0.000689421
ncf1	SOD1	8.36e-05
ncf1	GCS1	-0.000216519
ncf1	TPK2	-1.24e-05
ncf1	MIG1	1.26e-06
ncf1	NAG3	-0.000133884
ncf1	CPH1	7.59e-05
ncf1	SOD2	0.00027759
ncf1	PHR2	0.000689421
ncf1	MNN2	3.72e-05
ncf1	BGL2	-1.09e-05
ncf1	HAP43	-2.8e-05
ncf1	PPT1	-0.000442375
ncf1	ERG3	1.26e-06
ncf1	RBT4	-7.74e-05
ncf1	BUD2	0.000252469
ncf1	CAT1	0.000268172
ncf1	CCC2	-0.000216519
ncf1	DFG16	-1.09e-05
ncf1	SSN6	1.66e-05
ncf1	CYR1	0.0256105
ncf1	RIM101	0.0431128
ncf1	HOG1	-0.0962068
ncf1	FTR2	-0.0268925
ncf1	SAP10	0.0328879
ncf1	ncf1	0.149797
ncf1	ncf2	0.00610978
ncf1	ncf4	-0.0127597
ncf1	rela	0.00259888
ndfip1	SIT1	-0.0296642
ndfip1	FTR1	0.00307399
ndfip1	FRE10	-0.0962068
ndfip1	SOD2	0.0328879
ndfip1	TUP1	0.149797
ndfip1	MNN2	0.10018
ndfip1	RBT4	0.00610978
nos2a	INT1	0.086197
nos2a	GCS1	0.257779
nos2a	RBT4	0.0228819
nos2a	CCC2	0.00307399
nos2a	TPK1	0.000767304
nos2a	ALS3	-0.0237781
nos2a	rac2	0.00610978
nos2b	FRE10	-0.00336223
nos2b	SOD1	-0.00130406
nos2b	TUP1	-0.00299188
nos2b	HAP43	8.26e-05
nos2b	RBT4	0.000980185
nos2b	DFG16	-0.000115035
rsad2	FRE10	0.00291408
rsad2	GCS1	0.000720376
rsad2	TPK2	-0.00130406
rsad2	NAG3	-0.00299188
rsad2	SNF7	0.00305725
rsad2	FTR2	-0.00302951
slc11a2	CPH1	-0.000877686
slc11a2	PHR2	-0.00309281
slc11a2	PPT1	8.26e-05
slc11a2	ASC1	0.000720376
slc11a2	DFG16	-0.00130406
slc11a2	TPK1	-0.00273052
slc11a2	ndfip1	-0.000877686
slc11a2	zgc:63948	0.00246812
slc25a37	FRE10	-0.000115035
slc25a37	YHB1	-0.00392317
slc25a37	NAG3	-0.0194032
slc25a37	PHR2	-0.00288034
slc25a37	RBT4	-0.00148883
slc25a37	ALS3	0.0011028
slc40a1	YHB1	-0.0216617
slc40a1	GCS1	0.0251267
slc40a1	NAG3	-0.000177289
slc40a1	SOD2	0.0051818
slc40a1	TUP1	-0.00075396
slc40a1	RBT4	0.00392946
slc40a1	SNF7	0.00369484
sod1	EFG1	-0.0267392
sod1	INT1	-0.000685876
sod1	SIT1	0.00937477
sod1	HMX1	-0.0194032
sod1	HEM3	0.00369484
sod1	FTR1	-0.00288034
sod1	FRE10	-0.00234305
sod1	SOD1	-0.0267392
sod1	TPK2	-0.00148883
sod1	MIG1	0.00162426
sod1	NAG3	-0.00208024
sod1	CPH1	0.00296756
sod1	DDR48	0.00172653
sod1	SOD2	0.000861398
sod1	TUP1	-3.74e-05
sod1	PHR2	-0.00310636
sod1	MNN2	0.000164624
sod1	BGL2	0.00024966
sod1	HAP43	-0.000115722
sod1	ERG3	0.00120585
sod1	RBT4	0.00172653
sod1	BUD2	0.00333979
sod1	CAT1	-0.000124933
sod1	ASC1	0.00162426
sod1	CCC2	0.000215995
sod1	VPS28	0.00120585
sod1	SSN6	0.00333979
sod1	SNF7	0.00131956
sod1	CYR1	-0.000124933
sod1	RIM101	0.000119507
sod1	HOG1	1.66e-05
sod1	FTR2	-0.000761548
sod1	SAP10	0.000292954
sod1	TPK1	0.000322092
sod1	ALS3	0.00109959
sod1	RFG1	0.000125303
sod1	ssr4	8.77e-07
sod2	HEM3	-4.68e-05
sod2	DDR48	-3.74e-05
sod2	SOD2	-0.00173429
sod2	PPT1	0.00179488
sod2	ERG3	0.00100517
sod2	CCC2	0.000119507
src	FRE10	-0.0001
src	MIG1	-0.000248649
src	BGL2	1.1e-05
src	RBT4	0.000322092
src	CAT1	0.000125303
src	RIM101	-0.000510315
src	adrb3b	5.9e-06
src	foxo1a	3.18e-05
src	grap2b	8.77e-07
src	kifap3	-4.68e-05
src	prkcz	-3.74e-05
src	rxraa	-0.000335283
tfr1a	FRE10	-0.000499325
tfr1a	SOD1	0.00179488
tfr1a	TUP1	-0.000242015
tfr1a	PPT1	-9.8e-05
tfr1a	FTR2	9.97e-05
tfr1a	TPK1	-9.81e-05
