# Supplementary material for: Robustness analysis on interspecies interaction network for iron and glucose competition between Candida albicans and zebrafish during infection
Source: BMC Syst Biol. 2014 Dec 12;8(Suppl 5):S6. doi: 10.1186/1752-0509-8-S5-S6 (PMC4305985; doi:10.1186/1752-0509-8-S5-S6)
Supplement: Additional file 3 — The glucose and iron protein-protein interaction network (PPIN) for the adhesion, invasion and damage stage. [file 1752-0509-8-S5-S6-S3.zip › S1/Host-pathogen_interspecies_interaction_netowkr_iron_damage.xls]

## Sheet: Sheet1
alas2	HMX1	0.0814315
alas2	HEM3	0.00617117
alas2	GCS1	0.0630725
alas2	BUD2	0.000281196
alas2	ASC1	0.00796401
alas2	VPS28	0.0258535
alas2	CYR1	0.00230759
alas2	sucla2	0.00124724
atp6v1h	HEM3	0.0805482
atp6v1h	YHB1	0.000879811
atp6v1h	NAG3	0.0780911
atp6v1h	CPH1	0.0814315
atp6v1h	DDR48	0.00521735
atp6v1h	TUP1	0.0630725
atp6v1h	MNN2	0.00101506
atp6v1h	CCC2	0.000252
atp6v1h	CYR1	0.0805482
atp6v1h	atp6v1e1	0.0027634
atp7a	EFG1	0.076274
atp7a	YHB1	0.00212182
atp7a	NAG3	0.0814315
atp7a	DDR48	0.00521735
atp7a	RBT4	0.0630725
atp7a	CYR1	0.0124342
atp7a	SAP10	0.156713
atp7a	ALS3	0.25071
atp7a	ENSDART00000081646	0.0128141
ba2	TPK2	0.0561007
ba2	MIG1	-0.00351595
ba2	NAG3	0.00365916
ba2	BGL2	-0.129304
ba2	RBT4	-0.0095985
ba2	BUD2	-0.223197
ba2	DFG16	0.0603626
ba2	RIM101	0.00619722
bcl2	FTR1	0.00896583
bcl2	GCS1	0.0365425
bcl2	NAG3	0.00413672
bcl2	TUP1	-0.00134
bcl2	SSN6	0.13009
bcl2	SNF7	0.25071
bcl2	bcl2l	0.0603626
bcl2	bcl2l11	-0.106661
bcl2	becn1	-0.0170188
bcl2	bnip3l2	0.00763008
bcl2	casp8	-0.000103
bcl2	ppp2ca	-5.57e-05
bcl2	rad9a	-0.00055081
bcl2	raf1a	-0.000146
bcl2	rras	-1.12e-05
bcl2	sod1	8.99e-06
calrl2	TPK2	-1.21e-05
calrl2	NAG3	-0.000745716
calrl2	TUP1	1.27e-05
calrl2	MNN2	-2.48e-06
calrl2	HAP43	-2.57e-05
calrl2	CCC2	-0.000278
calrl2	VPS28	-0.00344106
cyba	EFG1	-0.00025603
cyba	HEM3	-5.53e-05
cyba	YHB1	-0.00016691
cyba	ERG3	-5.57e-05
cyba	VPS28	-0.00027976
cyba	SSN6	-9.22e-05
cyba	SNF7	-0.000155
cyba	vhl	-6.19e-05
cybb	EFG1	0.000739
cybb	SIT1	-0.00055081
cybb	HEM3	-0.000108
cybb	YHB1	-0.000147271
cybb	CAT1	-0.000303278
cybb	SSN6	-0.0010976
cybb	FTR2	-1.4e-05
ercc2	INT1	-5.42e-05
ercc2	MIG1	4.3e-05
ercc2	CPH1	-1.06e-06
ercc2	TUP1	-2.22e-06
ercc2	PHR2	-7.38e-06
ercc2	RBT4	-4.73e-05
ercc2	HOG1	-1.21e-05
ercc2	ALS3	0.00166416
ercc2	gtf2h2	1.96e-06
fech	EFG1	-0.000320726
fech	YHB1	2.2e-05
fech	CPH1	-1.56e-06
fech	BUD2	-0.000745716
fech	DFG16	-7.87e-06
fech	CYR1	0.00193645
fech	RIM101	-9.47e-05
fech	RFG1	1.27e-05
fech	fech	-1.57e-05
flvcr1	EFG1	0.00469346
flvcr1	SIT1	-2.48e-06
flvcr1	NAG3	-2.57e-05
flvcr1	PHR2	-0.000855483
flvcr1	MNN2	-0.000227272
flvcr1	CYR1	-7.58e-06
flvcr1	HOG1	-0.000198303
flvcr1	FTR2	-0.00255267
glrx5	EFG1	-0.000103
glrx5	GCN4	-0.00055081
glrx5	HMX1	-5.42e-05
glrx5	HEM3	-6.95e-06
glrx5	HAP43	-2.22e-06
glrx5	RBT4	-4.73e-05
glrx5	VPS28	-0.000144512
glrx5	DFG16	8.99e-06
hamp1	EFG1	1.26e-05
hamp1	GCN4	-2.57e-05
hamp1	GCS1	-3.5e-06
hamp1	VPS28	-0.00012
hamp1	SNF7	-0.000814272
hamp1	TPK1	-0.000195533
hamp1	ALS3	-0.00202911
hif1ab	INT1	-0.000375114
hif1ab	HMX1	-1.4e-05
hif1ab	FTR1	3.6e-05
hif1ab	CPH1	8.99e-06
hif1ab	DDR48	1.96e-06
hif1ab	VPS28	-7.87e-06
hif1ab	SAP10	-2.48e-06
hmox1	EFG1	-0.000768696
hmox1	HEM3	0.00393
hmox1	YHB1	-0.0001
hmox1	MIG1	-0.000195533
hmox1	MNN2	-7.4e-05
hmox1	SSN6	-1.06e-06
hmox1	SAP10	-7.38e-06
hmox1	hmox1	-1.21e-05
hmox1	psmd2	0.00166416
hpx	GCN4	1.96e-06
hpx	HEM3	0.00193645
hpx	MIG1	-2.48e-06
hpx	NAG3	-0.000855483
hpx	CPH1	-0.000640241
hpx	PHR2	-4.56e-05
hpx	SSN6	-7.36e-05
hpx	RIM101	-0.000852477
hpx	TPK1	-3.36e-06
jak2a	EFG1	-1.06e-06
jak2a	HMX1	-7.38e-06
jak2a	HEM3	-2e-05
jak2a	FTR1	3.6e-05
jak2a	HAP43	8.99e-06
jak2a	ASC1	-0.000745716
jak2a	CYR1	-7.82e-06
jak2a	TPK1	-0.000855483
jak2a	hsp70l	-4.03e-05
jak2a	LOC557176	0.00393442
jak2a	LOC559806	-0.00439092
jak2a	ppp2r4	0.000147
jak2a	ptpn11	-0.000543
jak2a	zgc:165666	0.00134
jak2b	YHB1	-0.000410891
jak2b	PHR2	-0.000317971
jak2b	BGL2	-0.00439092
jak2b	PPT1	0.00173
jak2b	BUD2	0.00264402
jak2b	CAT1	-2.76e-05
jak2b	DFG16	1.23e-05
jak2b	SNF7	0.000113
jmjd6	EFG1	-0.000317971
jmjd6	INT1	0.000738
jmjd6	SOD1	-0.00439092
jmjd6	TUP1	0.00181793
jmjd6	BUD2	0.00264402
jmjd6	SNF7	0.000323
jmjd6	RFG1	0.00208
mb	EFG1	0.0204665
mb	INT1	0.0816645
mb	FTR1	0.0651017
mb	SOD1	0.0101924
mb	PHR2	0.00632961
mb	BGL2	0.0260707
mb	PPT1	0.0204665
mb	CCC2	-0.0118498
mb	RIM101	0.0816645
ncf1	FTR1	0.0226285
ncf1	YHB1	0.0210972
ncf1	MIG1	0.0153307
ncf1	CPH1	-0.00669562
ncf1	ASC1	0.00632961
ncf1	CCC2	0.0260707
ncf1	ck2b	0.0204665
ncf1	il4r	0.00401082
ncf1	ncf1	0.102079
ncf1	ncf2	0.0270343
ncf1	rela	-0.0880061
ndfip1	EFG1	0.0400952
ndfip1	INT1	-0.0332661
ndfip1	NAG3	0.00290111
ndfip1	TUP1	0.0165491
ndfip1	CCC2	0.00185
ndfip1	FTR2	0.00646137
ndfip1	TPK1	0.00430958
ndfip1	ALS3	0.0157212
nos2a	INT1	0.00279
nos2a	SIT1	0.130095
nos2a	HMX1	0.159668
nos2a	HAP43	0.0248295
nos2a	HOG1	0.0329
nos2a	ALS3	0.00575586
nos2a	rac2	-0.00202
nos2b	EFG1	0.0436609
nos2b	SIT1	0.00304199
nos2b	YHB1	0.00185
nos2b	PPT1	0.00648307
nos2b	RBT4	0.00139037
nos2b	CAT1	0.0157212
nos2b	FTR2	0.00279
rsad2	GCS1	0.0248295
rsad2	NAG3	-0.0246208
rsad2	CPH1	-0.0332661
rsad2	SOD2	0.000894225
rsad2	TUP1	0.0436609
rsad2	PHR2	0.00814555
rsad2	RBT4	0.0546131
rsad2	ALS3	-0.137439
slc11a2	GCN4	0.00971987
slc11a2	TPK2	0.00383013
slc11a2	PHR2	0.00139037
slc11a2	BGL2	-0.0451501
slc11a2	BUD2	0.0157212
slc11a2	DFG16	0.00279
slc11a2	HOG1	0.130095
slc11a2	SAP10	0.159668
slc11a2	zgc:63948	-0.0246208
slc25a37	SIT1	0.0329
slc25a37	SOD1	-0.459224
slc25a37	TPK2	0.0367535
slc25a37	MIG1	0.0212998
slc25a37	SOD2	-0.0464804
slc25a37	BGL2	0.039359
slc25a37	HAP43	0.0768844
slc25a37	ALS3	-0.0819247
slc40a1	EFG1	-0.0377364
slc40a1	SIT1	0.0265551
slc40a1	FTR1	0.0248739
slc40a1	FRE10	0.0212998
slc40a1	MIG1	-0.116379
slc40a1	PPT1	0.263001
slc40a1	CAT1	-0.00752988
slc40a1	VPS28	-0.0377364
slc40a1	RFG1	-0.459224
sod1	GCS1	0.0367535
sod1	CPH1	0.0248739
sod1	TUP1	0.039359
sod1	BUD2	0.0768844
sod1	CAT1	0.12061
sod1	SSN6	0.00489211
sod1	ALS3	0.00669991
sod1	bcl2	0.0187928
sod1	ssr4	-0.0341745
sod2	EFG1	0.00909807
sod2	FRE10	0.00130616
sod2	SOD1	0.000747591
sod2	SOD2	0.0307326
sod2	RBT4	0.000946866
sod2	ASC1	0.0014074
sod2	SNF7	0.0172431
sod2	HOG1	-0.00313163
src	SOD2	0.00849
src	BUD2	0.00669991
src	DFG16	0.0156662
src	FTR2	0.00325824
src	arnt	0.0100593
src	ek1	0.00130616
src	erbb2	0.000747591
src	esr2a	0.0307326
src	foxo1a	0.000946866
src	grap2b	0.0014074
src	ND2	0.00849
src	pld2	0.00669991
src	stat1a	0.0182214
tfr1a	EFG1	0.036353
tfr1a	YHB1	0.00674653
tfr1a	TPK2	0.0159492
tfr1a	TUP1	0.00130616
tfr1a	RBT4	0.000747591
tfr1a	ASC1	0.0307326
tfr1a	SSN6	0.000946866
tfr1a	RIM101	0.0014074
