# Supplementary material for: Robustness analysis on interspecies interaction network for iron and glucose competition between Candida albicans and zebrafish during infection
Source: BMC Syst Biol. 2014 Dec 12;8(Suppl 5):S6. doi: 10.1186/1752-0509-8-S5-S6 (PMC4305985; doi:10.1186/1752-0509-8-S5-S6)
Supplement: Additional file 3 — The glucose and iron protein-protein interaction network (PPIN) for the adhesion, invasion and damage stage. [file 1752-0509-8-S5-S6-S3.zip › S1/Host-pathogen_interspecies_interaction_netowkr_iron_invasion.xls]

## Sheet: Sheet1
alas2	HEM3	0.000826747
alas2	SOD2	0.000128153
alas2	BGL2	0.00198992
alas2	PPT1	0.000301172
alas2	CAT1	5.08e-06
alas2	ASC1	-5.09e-07
alas2	TPK1	6.72e-05
alas2	sucla2	0.000114779
atp6v1h	YHB1	-7.32e-05
atp6v1h	NAG3	0.000985718
atp6v1h	TUP1	-0.000390638
atp6v1h	ERG3	0.000115988
atp6v1h	CAT1	-0.000161392
atp6v1h	CYR1	0.000208965
atp6v1h	ALS3	-5.65e-06
atp6v1h	atp6v1e1	0.00107642
atp7a	INT1	0.000269043
atp7a	HMX1	0.00135837
atp7a	NAG3	0.0016297
atp7a	BGL2	0.000209811
atp7a	SNF7	0.00202749
atp7a	CYR1	0.000203782
atp7a	FTR2	-0.000127377
atp7a	RFG1	0.000434714
atp7a	ENSDART00000081646	7.89e-05
ba2	INT1	-0.000390638
ba2	PHR2	-0.00218218
ba2	PPT1	0.000647575
ba2	VPS28	-5.65e-06
ba2	CYR1	0.00107642
ba2	RIM101	0.000269043
ba2	FTR2	0.00135837
ba2	TPK1	0.000347166
bcl2	EFG1	0.00322179
bcl2	INT1	0.00172839
bcl2	SIT1	0.000209811
bcl2	HEM3	0.00202749
bcl2	FTR1	8.03e-05
bcl2	FRE10	-0.00106448
bcl2	YHB1	0.000203782
bcl2	SOD1	-0.000127377
bcl2	GCS1	-0.000646046
bcl2	TPK2	0.000985718
bcl2	MIG1	-0.000110157
bcl2	NAG3	0.000434714
bcl2	CPH1	7.89e-05
bcl2	DDR48	9.25e-05
bcl2	SOD2	-0.000390638
bcl2	TUP1	-0.00218218
bcl2	PHR2	0.00244293
bcl2	MNN2	0.000115988
bcl2	HAP43	-0.000161392
bcl2	PPT1	0.000208965
bcl2	ERG3	0.000189107
bcl2	RBT4	0.000283836
bcl2	BUD2	0.00265084
bcl2	CAT1	0.000647575
bcl2	ASC1	0.008333
bcl2	VPS28	-5.65e-06
bcl2	DFG16	0.00107642
bcl2	SSN6	0.000269043
bcl2	SNF7	0.00135837
bcl2	CYR1	0.00464484
bcl2	RIM101	0.0142832
bcl2	HOG1	0.00548388
bcl2	FTR2	0.0186175
bcl2	SAP10	-0.00132073
bcl2	TPK1	0.010439
bcl2	ALS3	-0.000846631
bcl2	RFG1	0.00548388
bcl2	baxa	0.0233263
bcl2	bbc3	-8.51e-07
bcl2	bcl2l	-0.0116719
bcl2	bcl2l11	0.0107488
bcl2	becn1	0.00104476
bcl2	bida	0.028621
bcl2	bik	0.0142832
bcl2	bnip3l2	-0.0617144
bcl2	casp8	0.0233263
bcl2	cdk1	0.0186175
bcl2	ENSDART00000065092	0.000664117
bcl2	fkbp8	-0.00132073
bcl2	LOC553956	0.00104476
bcl2	nr4a1	0.00527551
bcl2	pin1	-0.344866
bcl2	ppp2ca	-0.256818
bcl2	ppp2r5a	-0.0645767
bcl2	psen1	-0.117827
bcl2	rad9a	-0.409748
bcl2	rras	-0.140721
bcl2	sod1	0.0517488
calrl2	GCN4	-0.313689
calrl2	SIT1	0.0999092
calrl2	HMX1	-0.344866
calrl2	FTR1	-0.117827
calrl2	TUP1	-0.0646464
calrl2	RBT4	1.57314
calrl2	CCC2	-0.409748
calrl2	SNF7	0.0517488
calrl2	RFG1	-0.0198066
cyba	HMX1	-0.313689
cyba	FTR1	0.0999092
cyba	SOD1	0.11867
cyba	NAG3	-0.147703
cyba	TUP1	0.0170399
cyba	CYR1	-0.0646464
cyba	vhl	-0.0364238
cybb	HMX1	0.0517488
cybb	NAG3	-0.0198066
cybb	CPH1	-0.313689
cybb	DDR48	0.0999092
cybb	BGL2	-0.0004094
cybb	HAP43	0.00231669
cybb	ERG3	-0.00550121
cybb	BUD2	0.00041339
cybb	TPK1	0.00155181
ercc2	HEM3	0.00940788
ercc2	FTR1	-6.03e-05
ercc2	SOD2	0.00041339
ercc2	PHR2	0.013912
ercc2	MNN2	-0.00462214
ercc2	DFG16	0.00345234
ercc2	ALS3	-0.00243569
ercc2	ercc3	-0.0001693
fech	SIT1	-0.00424252
fech	HMX1	0.00231669
fech	FTR1	0.00041339
fech	GCS1	-0.000586342
fech	PPT1	0.0237588
fech	ASC1	-0.0599194
fech	DFG16	0.00370673
fech	CYR1	0.00937457
fech	TPK1	0.00962788
fech	fech	-0.00134782
flvcr1	TPK2	0.00153624
flvcr1	NAG3	-0.00599351
flvcr1	CPH1	0.00196191
flvcr1	DDR48	-0.000245707
flvcr1	TUP1	0.000845684
flvcr1	PPT1	0.0485321
flvcr1	CYR1	0.0379063
flvcr1	RIM101	0.00153624
glrx5	EFG1	0.0134507
glrx5	YHB1	0.0136126
glrx5	CPH1	-0.000147608
glrx5	TUP1	0.00109947
glrx5	ASC1	-0.00599351
glrx5	CCC2	0.00549734
glrx5	VPS28	-0.00247743
glrx5	DFG16	-0.00061737
hamp1	GCN4	0.000514475
hamp1	FRE10	-0.0336481
hamp1	YHB1	-0.0222084
hamp1	SOD2	0.000276206
hamp1	TUP1	-0.00297137
hamp1	BGL2	-0.000644938
hamp1	PPT1	-0.000245707
hamp1	RBT4	0.000845684
hamp1	VPS28	0.0138227
hif1ab	SOD1	0.00405013
hif1ab	MIG1	0.0644841
hif1ab	DDR48	0.0485321
hif1ab	PHR2	0.0379063
hif1ab	ERG3	0.00153624
hif1ab	CAT1	0.0134507
hif1ab	TPK1	-0.00290595
hmox1	EFG1	-0.00247743
hmox1	SIT1	-0.000245707
hmox1	HMX1	0.0138227
hmox1	TPK2	0.00405013
hmox1	SOD2	0.0485321
hmox1	ERG3	0.0379063
hmox1	CCC2	-2.55e-05
hmox1	HOG1	-0.000784774
hmox1	hmox1	0.0040259
hmox1	psmd2	-0.0336481
hpx	EFG1	-0.000462526
hpx	INT1	0.00135318
hpx	FTR1	0.0485321
hpx	NAG3	0.0379063
hpx	TUP1	-0.00236854
hpx	CCC2	-0.0097053
hpx	FTR2	0.00685721
hpx	RFG1	-0.0331579
jak2a	HMX1	-1.62e-05
jak2a	MIG1	0.00106196
jak2a	NAG3	0.000450761
jak2a	BGL2	0.0027629
jak2a	HAP43	0.0779234
jak2a	SNF7	-6.84e-06
jak2a	csf2rb	0.0036959
jak2a	dnaja3a	-0.000190178
jak2a	epor	-2.55e-05
jak2a	hsp70l	-0.0699217
jak2a	ptpn12	0.0457079
jak2a	socs3a	0.0107021
jak2a	stam	-0.000784774
jak2a	zgc:165666	-0.000145527
jak2b	HEM3	0.00408265
jak2b	FTR1	0.0040259
jak2b	FRE10	-0.00189641
jak2b	DDR48	-0.0126806
jak2b	TUP1	-8.14e-05
jak2b	PPT1	-0.0504363
jak2b	DFG16	-0.0336481
jak2b	SSN6	0.0366012
jak2b	RFG1	-0.000462526
jmjd6	EFG1	-0.000497116
jmjd6	INT1	0.00256187
jmjd6	NAG3	0.00547753
jmjd6	PHR2	-0.0108149
jmjd6	VPS28	0.00172782
jmjd6	SAP10	0.000240289
jmjd6	TPK1	0.00135318
jmjd6	ALS3	0.0055078
mb	EFG1	0.0485321
mb	HMX1	0.0379063
mb	NAG3	-0.0097053
mb	SOD2	-0.00290595
mb	BUD2	-0.000784774
mb	SNF7	0.00408265
mb	CYR1	-8.14e-05
mb	SAP10	-0.000462526
ncf1	HMX1	0.00172782
ncf1	FTR1	0.000240289
ncf1	YHB1	0.0379063
ncf1	SOD1	-0.0265514
ncf1	GCS1	-0.140242
ncf1	TPK2	0.0322919
ncf1	CPH1	-0.0073278
ncf1	RBT4	-0.0793573
ncf1	VPS28	0.251574
ncf1	CYR1	-0.214239
ncf1	ALS3	0.262742
ncf1	cyba	0.0204173
ncf1	il4r	-0.0265514
ncf1	khdrbs1a	0.00977672
ncf1	ncf1	0.0101695
ncf1	ncf4	-0.0793573
ncf1	rela	-0.0177821
ndfip1	GCN4	-0.109424
ndfip1	CPH1	0.262742
ndfip1	TUP1	0.203326
ndfip1	MNN2	-0.0493457
ndfip1	PPT1	-0.00143168
ndfip1	CCC2	-0.0573838
ndfip1	VPS28	-1.56e-05
ndfip1	SNF7	0.00121515
nos2a	DDR48	0.000161103
nos2a	MNN2	-0.000125975
nos2a	BGL2	-0.000422844
nos2a	HAP43	-0.000996933
nos2a	PPT1	6.81e-05
nos2a	CAT1	0.000820306
nos2a	SSN6	0.0032291
nos2a	TPK1	0.00149886
nos2a	rac2	0.014423
nos2b	EFG1	0.00153999
nos2b	HMX1	0.00540553
nos2b	FTR1	-0.000189763
nos2b	SOD2	-0.000996933
nos2b	TUP1	0.000170567
nos2b	BGL2	0.000212331
nos2b	CAT1	0.00152477
nos2b	HOG1	0.000463889
nos2b	ALS3	0.0032291
rsad2	HEM3	0.000505996
rsad2	NAG3	0.00149886
rsad2	DDR48	-0.000996933
rsad2	BGL2	0.137528
rsad2	HAP43	-0.0811968
rsad2	BUD2	0.26461
rsad2	CCC2	0.00698836
rsad2	VPS28	-0.00263514
slc11a2	INT1	0.0204605
slc11a2	GCN4	-0.0445037
slc11a2	SIT1	0.0914493
slc11a2	HMX1	-0.0430549
slc11a2	HEM3	0.0374305
slc11a2	FTR1	-0.00655657
slc11a2	FRE10	-0.278536
slc11a2	YHB1	0.203298
slc11a2	SOD1	0.00150992
slc11a2	GCS1	0.178655
slc11a2	MIG1	0.0206089
slc11a2	NAG3	-0.0798085
slc11a2	CPH1	-0.0707741
slc11a2	DDR48	-0.0330549
slc11a2	SOD2	0.0915629
slc11a2	TUP1	-0.00582258
slc11a2	PHR2	-0.00192279
slc11a2	MNN2	0.0491887
slc11a2	BGL2	0.132505
slc11a2	PPT1	-0.0654728
slc11a2	ERG3	0.00135031
slc11a2	RBT4	-0.0212623
slc11a2	BUD2	-0.000368935
slc11a2	CAT1	0.000962045
slc11a2	ASC1	0.0491887
slc11a2	VPS28	-0.0654728
slc11a2	DFG16	0.00370469
slc11a2	SSN6	-0.00315237
slc11a2	SNF7	-0.0476491
slc11a2	CYR1	0.000161529
slc11a2	RIM101	-0.0428527
slc11a2	HOG1	-0.00146538
slc11a2	SAP10	0.00227622
slc11a2	TPK1	0.0198303
slc11a2	RFG1	-0.00615073
slc11a2	ndfip1	-0.0725998
slc11a2	zgc:63948	0.0997993
slc25a37	EFG1	0.0366585
slc25a37	INT1	0.000670186
slc25a37	SOD2	0.0051011
slc25a37	HAP43	0.000600502
slc25a37	CAT1	-0.000502148
slc25a37	VPS28	-0.00119999
slc25a37	FTR2	0.00167942
slc25a37	TPK1	-0.00195743
slc25a37	ALS3	0.00250917
slc40a1	HMX1	-0.00176157
slc40a1	HEM3	-0.00234085
slc40a1	CPH1	0.000734847
slc40a1	SOD2	0.000363585
slc40a1	RBT4	-8.49e-07
slc40a1	BUD2	0.00127405
slc40a1	RIM101	-0.000502148
slc40a1	FTR2	0.0051011
sod1	EFG1	-0.0010078
sod1	HMX1	-0.000906898
sod1	YHB1	0.000624597
sod1	MIG1	0.000363585
sod1	NAG3	-0.00418651
sod1	TUP1	-0.000757827
sod1	ERG3	-0.00605462
sod1	ASC1	0.0496633
sod1	ALS3	-0.00120158
sod1	bcl2	0.00242192
sod1	ssr4	0.00434626
sod2	HMX1	0.00131167
sod2	FTR1	0.364431
sod2	NAG3	-0.00263746
sod2	TUP1	0.010844
sod2	RBT4	-0.000121099
sod2	BUD2	6.81e-05
sod2	SSN6	-0.0250653
sod2	RFG1	0.19066
src	GCN4	0.0529918
src	HMX1	0.00154969
src	MNN2	0.00353212
src	RBT4	0.0506963
src	CCC2	0.0235384
src	ek1	0.00645629
src	erbb2	-0.0175709
src	hnf1a	0.00114589
src	khdrbs1a	-0.0974986
src	kifap3	0.0256837
src	ptk2.1	-0.000110836
src	rxraa	0.178977
src	stat1a	-0.00137749
tfr1a	HMX1	0.00914934
tfr1a	YHB1	0.0156437
tfr1a	TUP1	-0.0193148
tfr1a	ERG3	0.0236996
tfr1a	ASC1	-0.000912224
tfr1a	CCC2	0.00246717
tfr1a	SAP10	0.0102085
